# Supplementary material for: Influence of Parental Lifestyle and Dietary Patterns on Mediterranean Diet Adherence in Children and Adolescents: A Cross-Sectional Study
Source: Nutrients. 2026 May 15;18(10):1576. doi: 10.3390/nu18101576 (PMC13209914; doi:10.3390/nu18101576)
Supplement: Supplementary file 1 [file nutrients-18-01576-s001.zip]

Archive with 1 entries (1 files):
- nutrients-4277170-supplementary.pdf
